# Supplementary material for: “Lessons Learned” Preventing Recurrent Ischemic Strokes through Secondary Prevention Programs: A Systematic Review
Source: J Clin Med. 2021 Sep 17;10(18):4209. doi: 10.3390/jcm10184209 (PMC8471819; doi:10.3390/jcm10184209)
Supplement: Supplementary file 1 [file jcm-10-04209-s001.zip]

Archive with 1 entries (1 files):
- jcm-1315235-supplementary.pdf
